# Supplementary material for: Microspore culture reveals high fitness of B. napus-like gametes in an interspecific hybrid between Brassica napus and B. oleracea
Source: PLoS One. 2018 Mar 1;13(3):e0193548. doi: 10.1371/journal.pone.0193548 (PMC5832323; doi:10.1371/journal.pone.0193548)
Supplement: S1 Table — (XLSX) [file pone.0193548.s001.xlsx]

## Sheet: Sheet1
S1 Table Accessions of 34 natural B. napus and 42 B. oleracea used to analyze genetic diversity of microspore derived lines derived from hybrid between B. napus and B. oleracea
Code	Accession	Ecotype	Origin	Genotype
1	60169	Spring	POL	B. napus
2	60170	Spring	CSK	B. napus
3	60175	Spring	SWE	B. napus
4	60180	Spring	DNK	B. napus
5	CGN11019	Spring	POL	B. napus
6	CGN12014	Spring	DEU	B. napus
7	8Q 455	Spring	NPZ	B. napus
8	8Q 456	Spring	NPZ	B. napus
9	8Q 457	Spring	Canada	B. napus
10	8Q 458	Spring	Canada	B. napus
11	Zhongshuang9	semi-winter	SWU	B. napus
12	8Q 024	semi-winter	MZC	B. napus
13	8Q 042	semi-winter	FDH	B. napus
14	8Q 060	semi-winter	FDH	B. napus
15	8Q 073	semi-winter	HY	B. napus
16	R8128	semi-winter	ZJ	B. napus
17	8Q 075	semi-winter	MZC	B. napus
18	8Q 088	semi-winter	MZC	B. napus
19	61107	semi-winter	Jiangxi	B. napus
20	67090	semi-winter	Jiangxi	B. napus
21	CGN11018	Winter	POL	B. napus
22	CGN17305	Winter	CHN	B. napus
23	CGN17306	Winter	MAR	B. napus
24	CGN17374	Winter	ITA	B. napus
25	CGN18957	Winter	DEU	B. napus
26	CGN17384	Winter	FRA	B. napus
27	CGN18964	Winter	FRA	B. napus
28	CGN18965	Winter	DEU	B. napus
29	CGN18972	Winter	DEU	B. napus
30	CGN19954	Winter	DEU	B. napus
31	Nor	Winter	US	B. napus
32	Rutabaga vivtue	Winter	US	B. napus
33	Swede 'Invitation'	Winter	US	B. napus
34	Swede 'Wilhelmsburger'	Winter	US	B. napus
35	R9060		Germany	B. bourgenaui
36	R9048		Germany	B. cretica
37	R9056		Germany	B. incana
38	R9012		Spain	B. incana Ten.
39	R9014		Spain	B. insularis Moris.
40	R9038		Germany	B. insularis Moris.
41	R9016		Germany	B. montana Pourr.
42	R9017		Germany	B. montana Pourr.
43	CGN18947		Germany	B. oleracea
44	6m005-4		Germany	B. oleracea
45	Rapid cycling		US	B. oleracea
46	Rapid cycling		US	B. oleracea
47	R9028		Germany	B. oleracea L.
48	R9022		Spain	B. oleracea L.
49	R9040		Germany	B. oleracea L.ssp. oleracea
50	R9039		Germany	B. oleracea L.ssp. oleracea
51	40935		Germany, Market	B. oleracea var. acephala
52	548059		Germany, Market	B. oleracea var. acephala
53	R9031		Germany	B. oleracea var. alboglabra
54	R9044		Germany	B. oleracea var. alboglabra
55	R9058		Germany	B. oleracea var. alboglabra
56	R9060		Germany	B. oleracea var. alboglabra
57	CGN14026		Germany	B. oleracea var. botrytis
58	R9004		Germany	B. oleracea var. bullata
59	CGN7077		Germany	B. oleracea var. capitata
60	CGN18456		Germany	B. oleracea var. capitata
61	CGN07028		Germany	B. oleracea var. capitata
62	CGN17283		Germany	B. oleracea var. costata
63	CGN14088		Germany	B. oleracea var. gemmifera
64	10475		Germany	B. oleracea var. germmifera
65	1112001		Germany	B. oleracea var. gongylodes
66	R9061		Germany	B. oleracea var. gongylodes
67	z5		Germany	B. oleracea var. gongylodes
68	R9006		Germany	B. oleracea var. gongylodes
69	z3		Germany	B. oleracea var. italica
70	R9062		Germany	B. oleracea var. medullosa
71	CGN07238		Germany	B. oleracea var. medullosa
72	Italian Kale		US	B. oleracea var. palmifolia
73	CGN11153		Germany	B. oleracea var. sabellica
74	R9025		Spain	B. rupestris Rafin
75	R9054		Germany	B. villosa
76	R9026		Spain	B. villosa
