# Supplementary material for: Microspore culture reveals high fitness of B. napus-like gametes in an interspecific hybrid between Brassica napus and B. oleracea
Source: PLoS One. 2018 Mar 1;13(3):e0193548. doi: 10.1371/journal.pone.0193548 (PMC5832323; doi:10.1371/journal.pone.0193548)
Supplement: S2 Table — (XLSX) [file pone.0193548.s002.xlsx]

## Sheet: Sheet1
S2 Table List of SSR primers. Distribution of loci amplified with simple sequence repeat primers. The primers were prefixed with BRAS/CB from Celera AgGen Brassica Consortium; with SWUC, PUT, CEN from Southwest University; prefix Na, Ra, Ol from BBSRC microsatelite programme (Lowe et al. 2003); with NIAB from The National Institute of Agricultural Biotechnology; with PUT from http://www.plantgdb.…
Code	Primer name	Linkage group	Forward primer sequence	Reverse primer sequence
1	BRAS111	A1	AGCCTGAAGTTTCTAATGAT	TTTTCTTCATCGCTACCAC
2	niab-ssr102	A1	GAGGCCAATTCTTCAACAGA	TGCTTCATTCCGGTATTCAT
3	SWUC009	A1	CCTCGCTCTACCGTCAACAT	GAACAGCGAGGGACTCGTAG
4	SWUA246	A2	TTCAGAGTTCGGTGACACCAT	AGGTGTGAAGATTTGTTTCCTCA
5	SWUA247	A2	GCGGTTAGTAATATCTCACACGCT	TCCACTCCGGTCTGACATAGA
6	BRMS106	A3	ACCAAACGACGCAAACAAACAAATA	TGACTTCGGAACGTGCAATAGAGAT
7	OL11-B05	A3	TCGCGACGTTGTTTTGTTC	ACCATCTTCCTCGACCCTG
8	PUT105	A3	TGTGGAATTGTGAGCGGATA	TATCCGCTCACAATTCCACA
9	PUT154	A3	GGTCGGCGAAGAAGAAAAGT	ATCAGGTGCTCTGGAAATGG
10	BRMS-042-2	A3	AGCTCCCGACAGCAACAAAAGA	TTCGCTTCCTTTTCTGGGAATG
11	BRMS176	A4	ATGTCTACAGATGTGGAACCTATGG	AGGAAGACTGATTAACTCGTTTTGA
12	FITO161	A5	AGCCAGGGTTACACAGAGA	CCCAGAAGAGGGAGTCAG
13	SR5795	A5	TCAGTCACAAAAAGTCAACTCAAA	ACGGAGTAGGAGTTGGGAGG
14	OL12-E03	A7	CTTGAAGAGCTTCCGACACC	GACGGCTAACAGTGGTGGAC
15	Ra2-A05	A7	GCTAGTTTACGCGGCGG	AAACGACATCGGCAAAGAAG
16	BRMS042	C1	GGATCAGTTATCTGCACCACAA	TCGGAATTGGATAAGAATTCAA
17	CB10277	C1	ACAAATGCTTGAGTGATA	TCTTCGTAAACTTGTTCTTGA
18	FITO083	C1	CCCTTTGTTTCTTCTTTATTCA	TCAACTATTCTATCACATCTCCA
19	OL10-A05	C2	TGTAATAACCCGACCCATCC	CTCTCTCGCTCTCTCGATCC
20	OL10-H02	C2	AACAGGAAGAAACGACGAGG	AGAGAGCCATGAGAAGCACC
21	OL12-B03	C2	CGACGAGGACAGAAGACAAG	AGAGAGCCATGAGAAGCACC
22	BRMS033	C3	GCGGAAACGAACACTCCTCCCATGT	CCTCCTTGTGCTTTCCCTGGAGACG
23	CB10132	C3	CCTGTGGAGACCGTGACTACA	AATTTCGACACAACTGCTTAG
24	Ra2-E12	C3	TGTCAGTGTGTCCACTTCGC	AAGAGAAACCCAATAAAGTAGAACC
25	Na10-F06	C4	CTCTTCGGTTCGATCCTCG	TTTTTAACAGGAACGGTGGC
26	BRAS004	C6	GTTCATTTGACGGCAACTCTC	CGCCAACGAAGCAGGTC
27	BRAS107	C7	TGAAACCACCATCATCGGAG	CTGCGTTCGCCTAAAGTAT
28	cnu-ssr400	C7	CGAGTTTTTGTGTGTACGTATAGTAAT	CCAAAGTGCGTAAAGGAAGG
29	BRAS055	C9	GCACTCTCCTTGGTCTC	TTCTTCTCTCATCCACTTCTA
30	OL10-D08	C9	TCCGAACACTCTAAGTTAGCTCC	GAGCTGTATGTCTCCCGTGC
31	SWUC558	C9	CTGATGAACGGAGACACAG	AAGCAAAGCAGAGCATAAAC
32	BRMS-006	unknown	TGGTGGCTTGAGATTAGTTC	ACTCGAAGCCTAATGAAAAG
33	PUT185	unknown	AGATGCTCTCGTCTCATTCCA	AGGGTTTGTACGGAGGCTTT
34	Ra3-E04	unknown	CTTTGGGGTGTATTCGGTTC	ACAAACTCGGTTTCTCCCG
35	sS2066	unknown	AATTAAGGGACCACGCAACA	CCAGAACCCTCTTGATTCACTT
