# Supplementary material for: Microspore culture reveals high fitness of B. napus-like gametes in an interspecific hybrid between Brassica napus and B. oleracea
Source: PLoS One. 2018 Mar 1;13(3):e0193548. doi: 10.1371/journal.pone.0193548 (PMC5832323; doi:10.1371/journal.pone.0193548)
Supplement: S3 Table — (XLSX) [file pone.0193548.s003.xlsx]

## Sheet: Sheet1
S3 Table The data of microspore-derived lines derived from interspecific hybrid between B. napus and B. oleracea on the aspect of fertility, chromoosme number and genetic variance
Code	Genetic distance					Chromosome number	Gametes	Seeds/pod		Pollen fertility	Best guess for F1 CCA gamete type	Chromosome doubling in tissue culture suspected?
	Zhongshuang 9	6m08		AACC group	C group			Self-pollination	Open-pollination
MD7	.	.				15	15	.	.	.	reduced aneuploid	no
MD2*	0.293842	0.921575		0.35±0.11	0.95±0.19	17	17	0	0.5	0.29	reduced aneuploid	no
MD5	.	.				17	17	.	.	.	reduced aneuploid	no
MD6*	0.335337	1.00129		0.40±0.12	0.97±0.23	17	17	0	.	0	reduced aneuploid	no
MD14	.	.				17	17	.	.	.	reduced aneuploid	no
MD20*	0.302547	0.932298		0.37±0.11	0.95±0.21	17	17	0	1.2	0.02	reduced aneuploid	no
MD19*	0.314304	0.911266		0.38±0.11	0.97±0.21	18	18	0	1.6	0.1	reduced aneuploid	no
MD1*	0.494399	0.978031		0.47±0.10	0.95±0.22	19	19	0	.	0.01	haploid	no
MD16	.	.				19	19	.	1	0	haploid	no
MD26	.	.				19	19	.	.	.	haploid	no
MD8*	0.402218	0.840114		0.42±0.11	0.90±0.21	20	20	1	7.7	0.003	unreduced aneuploid	no
MD17*	0.303778	0.900739		0.35±0.12	0.93±0.21	22	22	0	1.4	0	unreduced aneuploid	no
MD3	.	.				26	26	.	.	.	unreduced aneuploid	no
MD15*	0.314304	0.850641		0.38±0.12	0.92±0.19	28	28	.	.	.	unreduced	no
MD11	.	.				30	15	.	0.6	0.83	reduced aneuploid	yes
MD12*	0.335526	0.782956		0.39±0.11	0.92±0.20	30	15	0.8	.	0.39	reduced aneuploid	yes
MD18*	0.346053	0.850641		0.40±0.14	0.89±0.21	30	15	2.31	12.37	0.97	reduced aneuploid	yes
MD25*	0.346053	0.911266		0.38±0.11	0.97±0.20	30	15	0	1.5	0.49	reduced aneuploid	yes
MD4*	0.426556	0.829361		0.44±0.12	0.91±0.21	32	16	.	.	.	reduced aneuploid	yes
MD9	.	.				32	16	.	.	.	reduced aneuploid	yes
MD27	.	.				34	17	.	.	.	reduced aneuploid	yes
MD10*	0.391465	0.829361		0.46±0.12	0.89±0.21	38	19	0	1.6	0	haploid	yes
MD21	.	.				38	19	.	.	.	haploid	yes
MD24*	0.368316	1.03427		0.41±0.11	1.00±0.21	38	19	0	1.2	0.46	haploid	yes
MD28	.	.				38	19	.	.	.	haploid	yes
MD36*	0.324614	0.921575		0.39±0.12	0.90±0.19	38	19	0	0.97	0.95	haploid	yes
MD23*	0.391465	0.954524		0.42±0.11	0.94±0.22	40	20	0	0	0	unreduced aneuploid	yes
MD37*	0.345979	1.05214		0.41±0.12	1.05±0.23	40	20	0	0.42	0.83	unreduced aneuploid	yes
MD13*	0.333078	0.900186		0.39±0.12	0.88±0.19	46	23	5.83	11.75	0.83	unreduced aneuploid	yes
MD34*	0.324773	0.954524		0.40±0.11	0.94±0.18	46	23	0	0	0.97	unreduced aneuploid	yes
MD38*	0.293842	0.921575		0.35±0.11	0.94±0.20	50	25	0	0	0.98	unreduced aneuploid	yes
MD41*	0.368316	0.965277		0.39±0.11	0.96±0.20	52	26	0	0.3	0.9	unreduced aneuploid	yes
MD42*	0.293025	1.02352		0.37±0.10	0.99±0.21	52	26	0		0.91	unreduced aneuploid	yes
MD31*	0.303944	0.871052		0.36±0.10	0.93±0.19	54	27	0.15	1.9	0.75	unreduced aneuploid	yes
MD33*	0.324614	0.860951		0.37±0.11	0.94±0.19	54	27	0	3	0.92	unreduced aneuploid	yes
MD43*	0.313845	0.880953		0.36±0.11	0.89±0.19	54	27	0	1.5	0	unreduced aneuploid	yes
MD22*	0.303944	0.931677		0.35±0.11	0.95±0.19	56	28	.	.	.	unreduced	yes
MD30*	0.344617	0.823795		0.38±0.11	0.87±0.18	56	28	0	0.2	0.79	unreduced	yes
MD32*	0.335526	0.900739		0.40±0.12	0.96±0.21	56	28	0	0.4	0.74	unreduced	yes
MD40	.	.				56	28	.	.	0.988889	unreduced	yes
MD35*	0.357563	0.889986		0.41±0.10	0.95±0.20	66	.	0	0	.	unreduced aneuploid	yes
MD39*	0.273006	0.965277		0.36±0.10	0.99±0.18	.	.	.	.	.
MD29	.	.				〉80	.	.	.	.	double unreduced?	yes
* were used for genetic variance analysis
